# Supplementary material for: Association between Drinking Patterns and Incident Hypertension in Southwest China
Source: Int J Environ Res Public Health. 2022 Mar 23;19(7):3801. doi: 10.3390/ijerph19073801 (PMC8997936; doi:10.3390/ijerph19073801)
Supplement: Supplementary file 1 [file ijerph-19-03801-s001.zip]

Archive with 1 entries (1 files):
- ijerph-1548438-supplementary.pdf
